# Supplementary material for: PIM Kinases as Potential Therapeutic Targets in a Subset of Peripheral T Cell Lymphoma Cases
Source: PLoS One. 2014 Nov 11;9(11):e112148. doi: 10.1371/journal.pone.0112148 (PMC4227704; doi:10.1371/journal.pone.0112148)
Supplement: Table S3 — Significantly PIMi-deregulated genes in PTCL cell lines. Differentially expressed genes in each cell line upon pan-PIMi treatment (10 µM) were identified using STEM program, which compared the expression profile in pan-PIMi-treated cells with DMSO-treated cells at each time point (0, 2, 4, 6, 10 and 24 h). Almost 400 genes were found significantly deregulated (FDR<0.05) upon pan-PIMi treatment. Expression values (log2 ratio) were normalized with the time point 0 h. (XLS) [file pone.0112148.s009.xls]

## Sheet: Hoja1
Supplementary Table S3. Significantly PIMi-deregulated genes in PTCL cell lines.
GENE NAME	DERL7						HuT78						MyLa						SR786
	0h	2h	4h	6h	10h	24h	0h	2h	4h	6h	10h	24h	0h	2h	4h	6h	10h	24h	0h	2h	4h	6h	10h	24h
ABCD3	0	0.81	1.5	1.24	0.14	1.26	0	0.13	-0.03	-0.55	-0.62	-1.16	0	-0.19	-0.19	-0.15	-0.32	-0.5	0	0.51	-0.07	-0.39	-0.92	0.04
ABR	0	1.98	-1.92	-1.82	-1.07	-0.34	0	-0.2	-0.47	-1.31	-1.33	-1.01	0	0.08	0.08	-0.14	-0.96	-0.94	0	-0.18	-0.78	-1.34	-0.55	0.83
ACOT7	0	0.4	0.07	-0.33	-1.39	-0.85	0	-0.17	-0.26	-0.32	-0.72	-1.5	0	-0.03	-0.03	-0.04	-0.22	-0.12	0	-0.46	-0.07	-0.46	-0.67	-2.16
ACSS2	0	-2.21	-1.39	-1.13	-1	-2.74	0	-0.46	-0.99	-0.89	-0.83	-1.94	0	-0.4	-0.4	-0.68	-0.46	-0.87	0	0.17	-0.37	-0.19	-0.84	-1.37
ADAP2	0	-0.525	0.43	0.88	1.57	0.31	0	-0.18	0.125	1.25	1.5	1.285	0	0.46	0.46	0.86	1.955	1.765	0	0.485	0.4	2.015	1.48	2.745
ADARB1	0	1.26	-0.28	-0.18	-1.02	0.89	0	0.12	0.15	-0.1	0.46	1.67	0	0.33	0.33	0.21	0.11	0.68	0	0.14	-0.24	-0.05	0.25	1.62
AGAP3	0	0.49	-2.49	-1.95	-1.03	-0.55	0	-0.25	-0.64	-1.2	-0.99	-0.65	0	-0.06	-0.06	-0.49	-1.04	-0.79	0	-0.05	-1.02	-0.71	-0.34	-0.06
AGGF1	0	-1.98	-0.66	-0.86	1.1	-0.84	0	-0.74	-0.37	-0.17	0.72	-0.33	0	-0.46	-0.46	-0.54	-0.54	1.11	0	-1.4	-1.77	-1.52	0.64	-1.64
AGXT2L2	0	0.02	-2.18	-2.45	-0.79	-0.32	0	-0.57	-0.64	-0.18	0.7	0.5	0	-0.34	-0.34	0.09	0.13	0.93	0	-1.15	-0.47	-0.68	0.53	-0.48
AIDA	0	-0.11	1.39	1.12	-0.15	0.55	0	0.24	0.18	-0.16	-1	-1.23	0	0.08	0.08	0.21	0.37	0	0	1.33	0.14	0.62	0.37	0.88
ALDH1B1	0	0.1	-0.47	-0.64	-1.02	0.56	0	-0.11	-0.24	-0.67	-1.1	-1.22	0	-0.42	-0.42	-0.64	-0.72	-0.54	0	-0.4	-0.63	-1.54	-1.27	-1.5
AMD1	0	-1.04	-0.43	-0.49	-0.22	-1.17	0	-0.28	-0.59	-0.52	-0.63	-1.41	0	-0.49	-0.49	-0.57	-0.56	-0.6	0	-1.32	-0.91	-1.11	-1.63	-2.31
AMDHD1	0	-0.12	0.77	0.98	0.61	0.33	0	0.45	0.64	1.32	1.11	1.14	0	0.25	0.25	0.23	0.88	0.62	0	0.54	0.05	0.9	0.47	1.36
ANG	0	-0.71	-0.51	-0.47	-0.6	-1.45	0	-0.13	-0.05	0.49	1.13	0.98	0	0.27	0.27	0.63	1.48	1.37	0	0.07	0.1	1.31	1.6	2.13
ANKRD11	0	1.35	-1.165	-0.8	-0.82	0.2	0	0	-0.085	0.905	1.505	2.455	0	-0.405	-0.405	-0.645	0.74	1.34	0	0.25	-0.21	1.045	2.13	2.15
ANKRD12	0	-2.09	-1.1	-1.24	0.24	-1.36	0	-0.6	-0.58	0.26	1.55	0.96	0	-1.09	-1.09	-1	-0.93	0.16	0	-1.2	-1.2	-1.37	-0.1	-0.64
AP3D1	0	1.26	-3.62	-3.78	-2.04	-2.27	0	-0.73	-0.22	-0.5	-0.64	-1.02	0	-0.93	-0.93	-0.76	-1.23	-0.36	0	-1.38	-1.45	-1.85	0.02	-1.1
APPL1	0	-1.43	-1.84	-1.91	0.03	-2.18	0	-1.13	-0.45	-0.45	0.19	-0.14	0	-0.62	-0.62	-0.68	-1.02	0.25	0	-1.77	-1.87	-1.88	-0.01	-1.62
ARFGAP1	0	-0.02	-1.83	-1.54	-0.76	0.22	0	-0.31	-0.38	-1.12	-0.89	-0.04	0	-0.03	-0.03	-0.36	-1.18	-0.6	0	-0.38	-0.49	-1.03	-0.4	-0.13
ARID1A	0	0.63	-1.86	-1.87	-1.31	0.09	0	-0.51	-0.38	-0.72	-1.06	-0.68	0	-0.64	-0.64	-0.67	-0.49	0.01	0	-0.37	-0.3	-1.3	-0.04	-0.5
ARL4C	0	-0.75	-1.56	-2.03	-0.21	-1.43	0	-0.73	-0.25	-0.42	-0.88	-1.3	0	-0.55	-0.55	-0.11	-0.04	0.77	0	-2.17	-1.36	-1.64	0.84	-1.16
ASCC3	0	-1.83	-1.15	-1.15	-0.1	-1.62	0	-0.28	-0.07	0.7	1.23	0.1	0	-0.2	-0.2	-0.16	0.53	1.08	0	1.6	1.76	2.39	2.54	1.25
ASL	0	-0.21	-1.34	-1.54	0.07	-0.77	0	-0.66	-0.24	0.07	0.61	-0.18	0	-1.07	-1.07	-1.15	-1.27	0.5	0	-2.21	-2.08	-1.91	0.18	-2.7
ATF1	0	-0.4	1.12	0.74	0.17	0.89	0	0.13	-0.48	-0.62	-1.28	-1.36	0	-0.31	-0.31	-0.52	-0.64	-0.71	0	0.21	-0.88	-0.56	-0.42	0.02
ATG16L2	0	1.42	-0.1	-0.02	0.11	0.29	0	0.17	0.37	0.12	0.61	1.4	0	0.19	0.19	0.24	0.41	0.46	0	0.86	0.39	0.81	0.99	2.22
ATG5	0	0.08	1.43	1.43	0.92	1	0	0.24	0.4	0.92	2.14	1.68	0	0.57	0.57	0.6	1.3	1.89	0	0.99	0.69	1.78	0.71	0.87
ATP2C1	0	-0.66	-1.09	-0.87	0.12	-0.88	0	0.06	-0.1	-0.51	-1.01	-0.73	0	0.13	0.13	0	-0.11	-0.84	0	-0.35	-0.78	-0.85	-1.19	-0.03
ATP5EP2	0	-0.45	0.78	0.81	0.41	-0.24	0	0.33	0.33	0.62	1.57	1.23	0	0.35	0.35	0.41	0.66	0.61	0	0.3	0.28	0.79	0.21	-0.21
ATRX	0	-0.33	0.83	0.43	-0.19	0.98	0	-0.14	-0.32	-0.63	-1.1	-1.46	0	-0.3	-0.3	-0.32	-0.41	-0.44	0	0.35	-0.55	-0.66	-0.21	0.25
BBC3	0	0.35	1.1	0.81	1.18	0.75	0	0	0.4	1.37	1.33	1.18	0	0.47	0.47	0.67	1.52	0.94	0	4.14	4.47	6.34	6.18	5.97
BCLAF1	0	-1.19	-1.71	-1.57	-0.43	-0.84	0	-0.33	-0.9	-1	-1.03	-1.09	0	-0.12	-0.12	-0.43	-0.64	-1.04	0	0.5	-0.43	-0.44	-1.55	-0.48
BOD1L	0	-0.29	-0.21	-0.08	1.05	-0.12	0	-0.62	-0.38	-0.08	0.82	0.17	0	-0.76	-0.76	-0.62	-0.69	0.53	0	-0.2	-0.16	-0.27	0.76	0.16
BTN2A1	0	0.15	1.54	1.91	2.05	1.16	0	0.7	1.19	1.99	1.81	1.87	0	1.29	1.29	1.71	2.06	1.82	0	0.95	1.73	2.43	1.97	1.8
C10orf78	0	-0.53	0.47	0.98	0.89	0.64	0	0.19	-0.52	-1.05	-1.27	-0.49	0	-0.08	-0.08	-0.71	-1.35	-1.87	0	0.26	-0.7	-0.59	-0.09	0.92
C11orf67	0	-0.51	0.92	1.59	1.79	0.7	0	-0.35	-0.05	-0.07	0.01	0.73	0	-0.09	-0.09	-0.05	-0.05	-0.01	0	-0.73	0.05	-0.14	-0.21	1.01
C12orf4	0	-1.56	-1.38	-0.79	-0.05	-1.42	0	-0.54	-1.06	-1.46	-1.41	-1.37	0	-0.39	-0.39	-1.22	-1.94	-2.07	0	-0.25	-1.22	-1.75	-1.58	-1.04
C14orf147	0	-1.59	-1.06	-1.05	-0.42	-1.39	0	0.36	-0.44	-0.63	-0.53	-0.96	0	-0.34	-0.34	-0.54	-0.38	-0.37	0	-0.67	-0.35	-0.76	-0.63	-1.51
C15orf52	0	-1.49	-1.31	-1.11	-0.34	0.39	0	-0.5	0.2	1.02	1.46	0.84	0	0.49	0.49	0.97	1.46	1.81	0	0.16	0.15	0.98	0.82	1.43
C15orf63	0	1.25	1.64	1.74	1	2.16	0	0.61	0.62	0.95	1.8	2.15	0	0.67	0.67	0.77	1.14	1.13	0	0.54	0.76	1.03	0.54	1.61
C1orf162	0	1.34	1.55	1.79	1.19	1.51	0	0.04	0.74	1.36	1.58	0.89	0	0.42	0.42	0.71	1	0.93	0	0.97	1.56	1.75	0.91	0.74
C20orf94	0	0.12	-1.15	-1.49	0.88	-1.81	0	-0.54	-0.11	0.38	1.4	-0.11	0	-0.7	-0.7	-0.36	0.17	1.22	0	-2.99	-2.45	-2.3	-0.29	-2.27
C22orf30	0	0.08	-0.85	-0.66	0.71	-0.6	0	-0.5	-0.13	0.06	0.72	0.72	0	-0.61	-0.61	-0.67	-1	0.59	0	-1.01	-0.69	-1.05	0.4	-1.18
C2orf55	0	1.2	1.45	0.86	0.99	0.74	0	0.15	0.28	0.18	-0.74	-0.57	0	-0.4	-0.4	-0.17	0.41	0.61	0	-0.73	-0.43	-0.39	0.4	1.39
C2orf68	0	2.005	1.925	1.96	1.165	1.495	0	0.61	0.645	0.95	1.43	1.765	0	0.425	0.425	0.71	1.37	1.25	0	1.075	0.93	1.705	1.66	2.535
C3orf32	0	-0.59	-0.8	-0.53	-0.86	0.53	0	0.12	0.47	0.69	1.05	-0.14	0	0.63	0.63	1.07	0.47	0.38	0	0.75	0.39	0.85	0.34	-0.87
C4orf27	0	-1.35	-1.83	-1.89	-0.83	-2.59	0	0.09	0.01	-0.48	-1.5	-1.03	0	0.33	0.33	0.19	-0.03	-0.96	0	-0.02	-0.29	-1.02	-1.91	-1.1
C6orf226	0	-0.11	1.35	1.23	0.98	0.88	0	0.63	0.94	1.32	1.39	1.55	0	0.86	0.86	1.07	1.83	1.37	0	0.99	1.12	1.62	1.37	1.73
C9orf103	0	-1.11	0.03	0.59	1.76	0.04	0	-0.17	-0.03	0.26	0.35	1.21	0	-0.24	-0.24	-0.33	0.12	0.58	0	-0.14	-0.02	0.77	1.37	2.39
CABC1	0	-0.31	-1.33	-1.47	-0.59	-0.17	0	-0.27	-0.45	-0.96	-1.09	-0.71	0	0.23	0.23	0.13	-0.28	-1.37	0	-0.12	-0.19	-1.09	-1.66	-0.45
CAP1	0	1.15	1.65	1.01	-0.21	1.52	0	0.61	0.47	0.24	-0.4	-0.03	0	-0.05	-0.05	0.35	0.18	0.44	0	-0.22	0.06	-1.01	-0.56	0.27
CASP6	0	-0.79	-0.51	-0.32	0.36	-0.91	0	-0.17	-0.21	-0.78	-1.08	-0.54	0	-0.3	-0.3	-0.48	-0.95	-1.17	0	-0.56	-0.79	-1.04	-0.12	-0.11
CBWD1	0	-0.56	0.69	0.32	0.87	0.18	0	0.38	0.44	0.91	1.3	0.54	0	0.32	0.32	0.48	1.15	1.08	0	-0.02	-0.07	0.84	0.19	-0.24
CBWD2	0	-0.56	0.69	0.32	0.87	0.18	0	0.38	0.44	0.91	1.3	0.54	0	0.32	0.32	0.48	1.15	1.08	0	-0.02	-0.07	0.84	0.19	-0.24
CBWD3	0	-0.56	0.69	0.32	0.87	0.18	0	0.38	0.44	0.91	1.3	0.54	0	0.32	0.32	0.48	1.15	1.08	0	-0.02	-0.07	0.84	0.19	-0.24
CBWD5	0	-0.56	0.69	0.32	0.87	0.18	0	0.38	0.44	0.91	1.3	0.54	0	0.32	0.32	0.48	1.15	1.08	0	-0.02	-0.07	0.84	0.19	-0.24
CBWD6	0	-0.56	0.69	0.32	0.87	0.18	0	0.38	0.44	0.91	1.3	0.54	0	0.32	0.32	0.48	1.15	1.08	0	-0.02	-0.07	0.84	0.19	-0.24
CBWD7	0	-0.56	0.69	0.32	0.87	0.18	0	0.38	0.44	0.91	1.3	0.54	0	0.32	0.32	0.48	1.15	1.08	0	-0.02	-0.07	0.84	0.19	-0.24
CCDC146	0	-0.13	1.04	1.48	1.15	1.12	0	0.19	0.43	0.72	0.86	1.52	0	-0.08	-0.08	0.39	0.35	0.87	0	0.06	0.29	0.67	0.17	2
CCDC25	0	-0.04	1	1.05	0.78	0.55	0	0.18	0.45	1.18	1.91	1.54	0	0.36	0.36	0.46	0.85	1.3	0	0.54	0.89	1.27	0.85	0.85
CCDC30	0	0.11	0.45	1.24	1.14	0.49	0	0.07	0.23	0.98	1.07	1.14	0	0.32	0.32	0.31	0.99	1.18	0	0.09	0.57	1.95	1.52	1.89
CCDC47	0	-1.62	-1.47	-1.58	-0.72	-1.88	0	0.09	-0.2	-0.68	-1.22	-1.05	0	0.02	0.02	-0.11	-0.08	-0.97	0	0.25	-0.26	-0.38	-0.89	-1.27
CCNE2	0	-0.13	1.88	1.35	-0.39	0.62	0	0.05	-0.4	-0.95	-1.35	-2.17	0	-0.27	-0.27	-0.42	-0.2	-0.2	0	0.78	-0.71	-0.25	-0.13	-2.44
CCNK	0	-1.27	-2.16	-2.06	-0.36	-1.83	0	-0.61	-0.74	-0.41	0.71	0.11	0	-0.08	-0.08	-0.47	-0.6	0.16	0	-1.2	-0.98	-1.26	-0.27	-0.96
CD46	0	1.34	3.21	2.6	0.57	2.54	0	0.63	0.12	0.07	-0.39	-0.97	0	-0.13	-0.13	-0.09	0.31	0.25	0	1.44	0.23	0.72	0.58	1.56
CDC73	0	0.22	1.21	1.02	0.25	0.79	0	0.49	0.05	-0.68	-1.1	-0.98	0	0.03	0.03	-0.05	-0.7	-1.06	0	0.7	-0.17	-0.2	-0.51	0.11
CDK2	0	0.21	1.31	1.04	-0.32	0.47	0	0.2	0.18	-0.36	-1.61	-2.12	0	-0.26	-0.26	-0.25	-0.06	-0.81	0	0.93	-0.01	0.35	-0.1	-0.98
CDK2AP1	0	0.62	0.8	0.51	-0.59	0.28	0	0.35	0.24	0.02	-0.01	-1.35	0	-0.06	-0.06	0.08	0.04	-0.2	0	0.6	0.46	0.39	0.02	-1.26
CDKL3	0	0.07	1.39	1.39	1.51	0.61	0	0.28	0.56	0.96	1.38	1.14	0	0.27	0.27	0.52	0.68	0.7	0	0.11	0.27	1.39	0.71	0.81
CEACAM19	0	-0.41	-0.79	-0.7	-0.49	0.82	0	0.11	0.25	1.1	1.43	1.74	0	0.35	0.35	0.13	0.97	1.05	0	0.55	1.06	1.87	1.67	1.77
CHPT1	0	0.42	1.03	0.74	0.03	1.36	0	0.24	0.13	-0.24	-0.62	-0.88	0	-0.02	-0.02	0.14	0.23	-0.02	0	0.99	0.76	1.14	0.66	0.2
CKAP5	0	2.01	1.39	1.21	-0.09	1.17	0	0.11	0.05	-0.61	-0.58	0.61	0	-0.4	-0.4	-0.23	-0.85	-0.27	0	0.11	0.05	-1.24	-0.45	-0.08
CLIP1	0	-1.81	-1.11	-1.49	0.33	-0.61	0	-0.88	-0.56	-0.63	0.29	-0.27	0	-0.47	-0.47	-0.67	-1.35	-0.15	0	-1.46	-1.77	-2.06	0.33	-2.02
CLTC	0	0.76	-0.93	-0.9	-0.97	-0.26	0	-0.52	-0.21	-1.1	-0.89	-0.96	0	-1.16	-1.16	-1.17	-1.31	-0.67	0	-0.37	-0.14	-0.95	-1.31	-1.24
CNIH	0	-1.07	-0.35	-0.17	0.11	-1.06	0	0.2	0.3	0.4	1.11	1.29	0	0.26	0.26	0.24	0.42	0.37	0	0.17	0	0.53	-0.12	-0.61
CRAMP1L	0	0.77	-0.59	-0.3	-0.15	0.1	0	-0.43	-0.4	0.42	0.74	0.43	0	-0.49	-0.49	-0.4	0.51	0.86	0	0.32	0.09	1.02	0.96	0.9
CRCP	0	-0.21	-1.34	-1.54	0.07	-0.77	0	-0.66	-0.24	0.07	0.61	-0.18	0	-1.07	-1.07	-1.15	-1.27	0.5	0	-2.21	-2.08	-1.91	0.18	-2.7
CREB3L4	0	0.51	1.83	2.04	2.08	1.36	0	0.22	0.66	1.33	1.53	1.71	0	0.28	0.28	0.56	0.77	0.95	0	-0.06	0.34	1.33	1.5	1.33
CRELD1	0	0.48	1.01	0.88	0.33	1.61	0	0.13	0.42	0.42	1.14	1.24	0	-0.13	-0.13	0.13	0.45	0.51	0	-0.5	-0.18	-0.26	0.17	0.63
CTBS	0	-0.335	1.04	1.105	1.14	0.46	0	0.375	0.47	0.765	1.165	1.255	0	0.395	0.395	0.49	0.935	0.91	0	0.285	0.26	0.64	0.875	1.245
CTSZ	0	-1.37	-1.4	-0.97	-0.18	-1.3	0	-1.33	-0.45	0.14	1.75	0.27	0	0.85	0.85	0.88	1.11	0.39	0	0.36	0.21	-0.08	-0.84	-0.23
CYHR1	0	-0.57	-1.35	-0.73	0.05	0.4	0	-0.44	-0.64	-1.83	-1.78	-0.9	0	0.24	0.24	-0.2	-0.96	-1.31	0	-0.07	-0.72	-1.13	-0.9	0.38
DARS2	0	1.67	1.16	0.89	0.02	0.08	0	0.39	0.33	-0.49	-0.77	-0.43	0	-0.05	-0.05	0.27	-0.21	-0.31	0	0	-0.12	-1.04	-1.43	-0.73
DCAF13	0	-1.1	-1.21	-1.53	-0.98	-1.07	0	-0.02	-0.44	-0.93	-1.2	-1.38	0	-0.09	-0.09	-0.28	-0.66	-1.2	0	-0.15	-0.41	-0.5	-0.98	-1.17
DDX3X	0	-0.06	0.38	-0.14	-0.72	-0.03	0	-0.65	-0.32	-0.91	-1.42	-1.48	0	-0.48	-0.48	-0.5	-0.99	-0.82	0	0.76	0.29	0.19	0.06	-0.34
DENR	0	-0.07	0.27	-0.07	-0.75	0.41	0	0.42	0.17	-0.54	-1.21	-1.4	0	-0.07	-0.07	-0.04	-0.39	-0.7	0	1	0.34	-0.19	-0.25	0.25
DGCR8	0	0.93	-0.21	-0.18	-0.44	-0.23	0	-0.05	-0.22	-0.37	-0.7	-1.15	0	-0.26	-0.26	-0.36	-0.17	-0.5	0	0.78	0.6	0.89	0.77	-0.12
DHCR7	0	1.26	-1.18	-1.47	-2.09	-0.55	0	0.72	0.08	-0.41	-0.86	-1.87	0	0.45	0.45	0.48	0.1	-0.5	0	0.2	0.05	-0.49	-0.73	-1.39
DIDO1	0	1.49	-1.34	-1.56	-1.08	-1.7	0	0.35	0.31	0.96	1.09	0.93	0	0.87	0.87	1.37	1.73	0.7	0	1.48	0.75	1.54	0.78	0.67
DIMT1L	0	-0.78	-1.21	-1.17	-0.81	-1.23	0	0.03	-0.29	-0.98	-0.61	-0.03	0	-0.05	-0.05	-0.3	-0.8	-1.29	0	0.08	-0.3	-0.97	-0.82	-0.23
DLST	0	0.345	-1.48	-1.415	-1.325	0.47	0	0.445	0.56	0.44	-0.845	-0.155	0	-0.795	-0.795	-0.615	-1.83	-1.735	0	-0.07	0.145	-0.855	0.84	-0.145
DLSTP	0	0.345	-1.48	-1.415	-1.325	0.47	0	0.445	0.56	0.44	-0.845	-0.155	0	-0.795	-0.795	-0.615	-1.83	-1.735	0	-0.07	0.145	-0.855	0.84	-0.145
DNAJA1	0	-1.1	-1.4	-1.62	-1.15	-1.29	0	-0.25	-0.6	-1.32	-1.78	-0.75	0	0.35	0.35	-0.01	-0.85	-0.67	0	-0.02	-0.06	-1.12	-0.93	-1.45
DOCK9	0	1.25	0.7	0.5	0.17	1.84	0	0.05	0.15	-0.52	-0.91	-0.85	0	0	0	0.06	-0.31	-0.42	0	0.61	0.08	-0.81	-0.58	0.57
DONSON	0	0.65	1.02	0.98	-0.07	0.58	0	0.96	0.21	0.13	-0.4	-0.79	0	0.02	0.02	0.02	0.14	-0.24	0	0.43	0.14	-0.42	-0.95	-1.58
EIF2S2	0	0.45	1.37	1.15	0.44	1.07	0	0.15	0.35	0.89	1.1	1.27	0	0.24	0.24	0.51	1.13	1.56	0	0.38	0.93	1.01	1.32	1.32
EIF4E	0	-0.96	-0.66	-0.86	-0.5	-1.36	0	-0.14	-0.52	-0.61	-1.56	-1.87	0	-0.13	-0.13	-0.42	-0.39	-1.34	0	0.55	-0.35	0.71	-0.09	-0.6
ELMOD2	0	-1.01	-0.25	0.14	0.85	-0.6	0	-0.4	-0.33	-0.24	0.66	1.49	0	0.03	0.03	-0.13	-0.47	-0.18	0	-0.47	-0.71	-0.56	-0.11	0.85
EMG1	0	-0.06	-0.05	-0.48	-1.02	-0.42	0	-0.22	-0.34	-1.17	-1.86	-1.66	0	-0.14	-0.14	-0.19	-0.72	-1.32	0	0.36	0.17	-0.23	-0.51	-0.9
EXOSC3	0	-1.02	-1.01	-1.07	-0.57	-0.98	0	-0.43	-0.8	-1.69	-1.53	-0.89	0	-0.36	-0.36	-0.74	-1.72	-1.85	0	-0.51	-1.09	-1.55	-1.93	-1.68
EXPH5	0	0.95	1.01	0.44	0.14	-0.29	0	-0.31	-0.62	0.27	0.47	0.02	0	1.24	1.24	1.23	1.04	-0.06	0	1.07	1.1	0.63	0.14	0.66
FAM120A	0	1	-1	-1.37	-0.5	-0.45	0	-0.57	-0.67	-0.84	-0.54	-1.82	0	-1.08	-1.08	-0.95	-1	-0.24	0	-0.89	-0.7	-1.4	0	-1.58
FAM82A2	0	0.6	-0.65	-0.53	-0.78	-0.12	0	0.35	-0.12	-0.79	-1.02	-0.77	0	0.06	0.06	-0.16	-0.81	-0.87	0	0.17	-0.41	-1.43	-0.97	-0.86
FBXO18	0	1.75	0.55	0.6	-0.56	1.27	0	-0.13	0.11	-0.75	-0.93	-0.1	0	-0.13	-0.13	-0.07	-1.06	-0.69	0	-0.15	0.08	-1.69	-1.06	-0.45
FCGBP	0	0.76	-1.35	-1.01	-0.81	0.3	0	0.16	0.39	0.68	1.1	2.08	0	0.11	0.11	0.32	0.44	1.21	0	0.16	0.03	0.97	1.59	2.92
FGFR1OP	0	-1.3	-1.38	-1.34	-0.51	-1.83	0	-0.05	-0.23	-0.83	-1.13	-1.63	0	0.1	0.1	-0.07	-0.55	-1.46	0	0.17	-0.19	-0.34	-1.3	-1.22
FHL2	0	-1.59	-0.97	-0.74	-0.76	-2.35	0	0.91	0.02	-0.2	-0.41	-1.14	0	0.23	0.23	0.01	0.53	1.16	0	0.85	0.77	1.97	1.15	1.18
FICD	0	0.43	0.17	-0.06	-0.08	1.05	0	-0.47	-0.38	-0.28	0.9	1.01	0	0.25	0.25	0.48	0.36	1.13	0	-0.85	-0.59	-1.47	-0.86	-0.48
FLNA	0	0.89	-2.54	-2.79	-4.14	-1.27	0	-0.41	0.15	-0.28	-0.09	1.05	0	-0.11	-0.11	0.21	0.07	0.51	0	0.37	1.17	0.66	1.44	2.95
FLVCR1	0	0.21	-0.79	-1.09	-0.93	-0.78	0	-0.54	-0.6	-0.86	-1.24	-0.7	0	0.04	0.04	-0.12	-0.4	-1.1	0	0.71	-0.25	-0.2	-0.9	-0.41
FUSIP1	0	-0.77	-1.1	-1.22	-0.6	-1.1	0	-0.4	-0.32	-0.67	-0.82	-1.39	0	-0.15	-0.15	-0.18	-0.6	-0.89	0	0.23	-0.06	-0.89	-1.42	-1.79
GAB2	0	2.15	1.29	1.28	1.06	1.28	0	-0.03	0.21	0.46	0.59	1.13	0	0	0	0.16	0.88	1.14	0	0.18	0.16	0.61	1	1.2
GABPB1	0	-0.97	-1.1	-1.04	-0.57	-1.25	0	-0.35	-0.43	-1.25	-1.07	-0.37	0	-0.15	-0.15	-0.38	-1.1	-1.46	0	0.09	0	-0.59	-1.12	-0.51
GABRE	0	-2.18	-2.01	-1.95	-1.42	-1.16	0	-0.93	0.1	0.22	0.04	-0.1	0	-0.39	-0.39	-0.42	0.58	0.57	0	0.52	0.5	1.11	0.05	0.53
GART	0	1.01	0.91	0.4	-0.84	0.82	0	0.12	-0.01	-0.81	-1.47	-0.88	0	-0.03	-0.03	-0.06	-0.4	-0.72	0	0.97	0.46	-0.11	-0.16	0.09
GDPD1	0	-0.39	0.18	0.57	0.7	-0.58	0	0.02	0.25	-0.02	0.22	1.08	0	0.12	0.12	0.15	-0.77	-0.67	0	-0.1	-0.31	-0.59	-0.47	0.48
GGNBP2	0	-1.15	-0.67	-0.62	0.36	-0.78	0	-0.77	-0.38	0.08	0.72	0.28	0	-0.68	-0.68	-0.49	-0.3	0.32	0	-1.15	-0.96	-1.02	-0.19	-1.03
GHRLOS	0	-0.24	-1.57	-1.27	-0.38	-0.89	0	-0.33	-0.36	0.15	0.92	1.03	0	-0.04	-0.04	-0.16	0.01	1.22	0	-0.76	-0.38	-1.26	-0.03	-0.38
GMNN	0	-0.97	-0.59	-0.62	-0.24	-1.32	0	-0.26	-0.61	-0.59	-0.44	-1.31	0	-0.6	-0.6	-0.73	-0.24	-0.4	0	0.15	0.04	0.13	-0.6	-1.71
GNB1L	0	0.53	-0.95	-0.46	-0.71	0.32	0	0.17	-0.01	-1.01	-0.39	0.25	0	0.41	0.41	0.15	-1.16	-0.68	0	-0.65	-1.08	-1.83	-1.07	-1.55
GOLGA4	0	-2.61	-2.21	-1.92	0.1	-2.21	0	-0.31	-0.23	0.29	1.47	0.99	0	-0.64	-0.64	-0.49	0.05	1.1	0	-1.55	-1.69	-1.29	0.38	-1.7
GOLGA8A	0	-0.78	-1.77	-1.99	0.33	-1.02	0	-0.63	-0.74	-0.37	0.37	-0.4	0	-0.57	-0.57	-0.45	-1.11	0.02	0	-1.46	-1.54	-1.81	0.49	-1.29
GOLGA8B	0	-0.78	-1.77	-1.99	0.33	-1.02	0	-0.63	-0.74	-0.37	0.37	-0.4	0	-0.57	-0.57	-0.45	-1.11	0.02	0	-1.46	-1.54	-1.81	0.49	-1.29
GPD1L	0	0.28	-0.59	-0.86	-0.43	0.34	0	0	-0.24	-1.28	-1.49	-1.48	0	-0.11	-0.11	-0.4	-1.26	-1.34	0	0.31	-0.25	-1.29	-1.9	0.14
GPT2	0	1.99	0.6	0.78	-0.15	0.11	0	-0.22	-0.09	0.56	1.18	1.91	0	0.05	0.05	0.35	1.51	2.08	0	0.21	0.92	1.93	2.2	1.61
GSR	0	1.32	0.11	-0.27	-1.39	0.74	0	-0.38	-0.27	-1.21	-2.78	-2.93	0	-1.09	-1.09	-0.92	-1.48	-2.52	0	1.05	1.18	1.11	1	0.33
GTF2IRD2	0	1.57	1.06	0.59	0.72	1.64	0	-0.23	-0.32	-0.04	0.3	0.94	0	-0.17	-0.17	-0.41	-0.1	0.82	0	0.13	-0.15	-0.03	0.71	1.88
GTF2IRD2B	0	1.57	1.06	0.59	0.72	1.64	0	-0.23	-0.32	-0.04	0.3	0.94	0	-0.17	-0.17	-0.41	-0.1	0.82	0	0.13	-0.15	-0.03	0.71	1.88
GTF2IRD2P	0	1.57	1.06	0.59	0.72	1.64	0	-0.23	-0.32	-0.04	0.3	0.94	0	-0.17	-0.17	-0.41	-0.1	0.82	0	0.13	-0.15	-0.03	0.71	1.88
HBP1	0	3.1	3.64	3.32	2.34	3.07	0	0.44	1.62	2.19	1.7	1.17	0	1.15	1.15	1.9	1.74	1.79	0	1.52	1.72	2.72	1.87	2.12
HEATR3	0	-1.48	-2.58	-2.54	-1.04	-2.3	0	-0.43	-0.54	-1.36	-1.22	-0.86	0	-0.09	-0.09	-0.21	-0.92	-1.2	0	0.12	-0.52	-0.66	-0.71	-0.92
HELLS	0	0.98	-0.08	-0.24	-1.39	-0.22	0	-0.02	-0.12	-0.68	-1.62	-1.35	0	-0.73	-0.73	-0.68	-1.34	-1.74	0	0.17	0.26	-0.46	0.07	-1.87
HERC2P2	0	2.94	0.98	1.03	0.14	1.58	0	1.03	0.97	1.38	0.98	1.39	0	0.37	0.37	0.86	1.07	0.84	0	0.66	0.55	0.69	0.86	1.06
HERC2P3	0	2.94	0.98	1.03	0.14	1.58	0	1.03	0.97	1.38	0.98	1.39	0	0.37	0.37	0.86	1.07	0.84	0	0.66	0.55	0.69	0.86	1.06
HEXIM1	0	-1.81	-2.18	-2.35	-0.47	-2.14	0	-0.42	-1.1	-1.53	-1.94	-1.66	0	-0.76	-0.76	-1.47	-1.23	-1.74	0	-0.09	-1.16	-0.55	-0.17	0.77
HIBCH	0	-1.13	-1.09	-1.59	-0.82	-1.62	0	0.1	0.13	-0.13	-0.65	-1.12	0	-0.08	-0.08	-0.1	-0.4	-1.03	0	-0.07	-0.5	-0.83	-1.76	-1.33
HIST1H2AC	0	-0.83	1.25	1.37	1.08	1.14	0	-0.28	1.01	1.45	1.76	1.8	0	1.15	1.15	1.46	2.09	1.25	0	0.14	-0.22	0.65	1.07	1.49
HIST1H3F	0	-1.05	-0.28	-0.07	0.65	-1.01	0	0.69	0.91	1.87	1.62	1.77	0	0.7	0.7	0.71	1.09	0.96	0	-0.09	0.56	-0.01	-0.52	-0.75
HIST1H3H	0	-0.57	0.54	0.69	0.74	-0.06	0	0.91	1.17	1.76	1.58	1.7	0	1.06	1.06	1.07	1.33	1.04	0	0.13	0.78	0.31	-0.59	-0.59
HIST1H4E	0	-1.86	-0.87	-0.32	1.35	-1.88	0	0.2	0.35	0.94	0.75	1.27	0	1.01	1.01	0.99	1.38	1.35	0	0.1	1.01	1.29	0.35	-0.18
HK2	0	1.03	-1.25	-1.5	-0.92	-0.29	0	-0.05	-0.39	-0.55	-0.65	-1.15	0	-0.42	-0.42	-0.56	-0.52	-1.25	0	0.22	-0.35	0.25	-0.36	-0.99
HK2P	0	1.03	-1.25	-1.5	-0.92	-0.29	0	-0.05	-0.39	-0.55	-0.65	-1.15	0	-0.42	-0.42	-0.56	-0.52	-1.25	0	0.22	-0.35	0.25	-0.36	-0.99
HMGCS1	0	-1.24	-1.62	-1.31	-1.1	-1.49	0	-0.04	-0.55	-0.83	-1.63	-3.27	0	-0.01	-0.01	-0.06	0.31	-0.2	0	1.37	0.16	1.32	0.63	0.41
HNRNPA0	0	-1.46	-1.99	-2.15	-0.84	0.72	0	-0.08	0.1	-0.49	-1.31	-1.26	0	-1.54	-1.54	-1.85	-1.89	-0.96	0	-0.94	-1.03	-1.94	0.06	-1.08
HNRNPUL2	0	-0.77	-1.14	-0.83	0.17	-1.06	0	-0.68	-0.22	-0.34	0.47	0.47	0	-0.46	-0.46	-0.45	-0.8	0.23	0	-1.05	-0.69	-1.4	-0.07	-1.5
HNRPDL	0	1.22	0.74	0.77	-0.15	0.48	0	0.63	0.43	0.7	1.17	1.16	0	0.36	0.36	0.79	0.96	0.95	0	1.31	0.9	1.65	0.96	0.9
HPDL	0	-0.63	-1.25	-1.61	-1.32	-0.87	0	-0.43	-0.55	-0.58	-0.72	-1.16	0	0.1	0.1	-0.08	-0.07	-0.47	0	-0.39	-0.6	-0.49	-0.75	-2.24
HS2ST1	0	-0.42	0.98	0.59	-0.47	0.12	0	0.18	-0.11	-0.38	-1.05	-1.72	0	-0.11	-0.11	-0.19	-0.17	-0.73	0	0.75	-0.28	0.01	-0.38	-0.18
HSPA8	0	1.43	0.66	0.24	-1.09	0.55	0	0.73	1.01	-0.06	-0.71	0.27	0	-0.72	-0.72	-0.48	-1.18	-1	0	-1.02	-1.13	-1.57	-1.69	-1.61
HSPB1	0	0.51	0.45	0.16	-0.75	-0.47	0	-0.4	0.01	-0.95	-0.22	-1.91	0	-1.79	-1.79	-1.71	-1.81	-0.48	0	-0.35	-0.18	-1.32	-2.44	-0.28
HSPBL2	0	0.51	0.45	0.16	-0.75	-0.47	0	-0.4	0.01	-0.95	-0.22	-1.91	0	-1.79	-1.79	-1.71	-1.81	-0.48	0	-0.35	-0.18	-1.32	-2.44	-0.28
HYAL3	0	1.51	1.41	1.59	0.82	1.72	0	0.12	0.48	1.23	1.77	1.63	0	0.35	0.35	0.46	1.39	1.89	0	0.54	1.29	1.98	2.09	1.98
IFT20	0	-0.46	0.79	1.03	0.84	0.53	0	0.31	0.21	0.21	0.44	1.03	0	-0.06	-0.06	-0.2	0.24	0.18	0	-0.07	0.02	0.24	0.54	1.13
ILF3	0	1.26	0.33	0.06	-0.53	-0.49	0	-0.13	-0.37	-0.76	-1.04	-1.43	0	-0.27	-0.27	-0.06	-0.24	-0.5	0	0.78	0.54	0.32	0.22	-0.83
INSIG1	0	0.78	1.045	0.93	-0.37	0.4	0	-0.03	0.075	-0.605	-0.455	-1.44	0	-0.11	-0.11	-0.175	-0.24	0.035	0	0.305	0.425	0.915	1.535	2.715
IQCE	0	1.24	-1.98	-1.48	-0.67	-0.32	0	-0.29	-0.55	-1.04	-1.33	-1.34	0	0.19	0.19	-0.04	-0.41	-1.32	0	0.57	-0.06	-0.8	-1.28	0.42
IRF7	0	1.21	1.35	1.13	0.4	1.74	0	0.28	0.46	0.61	1.52	2.26	0	0.12	0.12	0.29	0.53	0.56	0	0.2	-0.16	-0.65	-0.81	-1.33
ITCH	0	-1.7	-1.55	-1.1	0.67	-1.41	0	-0.51	-0.8	-1.04	-1.33	-1.68	0	-0.48	-0.48	-0.63	-0.72	-1.26	0	0.11	-0.27	-0.45	0.07	0.71
KCNE2	0	1.04	0.07	0.33	0.47	0.55	0	0.15	0.05	0.85	1.27	0.87	0	-0.01	-0.01	0.16	0.67	1.06	0	-0.06	0.85	2.44	2.01	2.65
KDM2B	0	1.35	-0.56	-0.47	-0.73	0.86	0	-0.21	-0.43	-1.16	-1.19	-0.99	0	-0.59	-0.59	-0.89	-1.24	-1.22	0	0.07	-0.29	-1.3	-0.58	-0.57
KIAA0020	0	-0.89	-1.23	-1.58	-1.17	-0.92	0	-0.34	-0.67	-1.33	-1.3	-0.09	0	-0.3	-0.3	-0.75	-1.48	-1.67	0	-0.16	-0.64	-1.12	-1.57	-1.64
KIAA1529	0	1.44	0.87	0.7	0.38	1.08	0	-0.16	-0.1	0.27	0.62	1.24	0	0	0	0.11	0.42	1.03	0	1.11	0.56	0.74	0.03	0.44
KIAA1875	0	0.85	-0.85	-0.38	-0.09	0.29	0	-0.14	0.15	0.22	0.58	1.15	0	0.52	0.52	0.42	0.3	0.34	0	0.58	0.53	0.53	0.64	1.65
KIF1C	0	0.14	-1.88	-1.94	-1.7	0.02	0	0.62	-0.73	-1.05	-1.67	-1.6	0	-0.15	-0.15	-0.55	-0.53	-1.17	0	0.23	-0.24	-0.48	-0.99	-0.43
KIF3A	0	-2.03	-1.31	-1.34	0.27	-1.32	0	-0.57	-0.97	-0.62	-0.73	-1.55	0	-0.51	-0.51	-0.85	-0.29	0.21	0	-1.16	-1.6	-1.4	-0.16	-0.61
KIF3B	0	-1.33	-1.42	-1.61	0.31	-0.87	0	-0.76	-0.57	-0.54	0.25	0.09	0	-0.76	-0.76	-0.97	-1.21	-0.15	0	-0.92	-1.29	-1	-0.21	-0.7
KRAS	0	-2.06	-2.14	-2.09	0.1	-2.72	0	-0.85	-1.01	-0.8	0.81	-0.5	0	-1.05	-1.05	-1.36	-1.15	-0.02	0	-1.62	-1.77	-1.83	-0.44	-1.07
LARP4	0	-1.1	-0.48	-0.82	-0.29	-0.94	0	-0.16	-0.27	-0.6	-0.92	-1.25	0	-0.05	-0.05	-0.31	-0.75	-1.33	0	0.23	-0.93	-0.96	-1.16	-1.46
LCAT	0	0.74	-0.73	-0.54	-0.7	-0.01	0	-1.08	-0.69	-0.39	-0.25	-0.55	0	-0.2	-0.2	-0.36	-0.57	-0.1	0	-0.54	-0.37	-0.99	-0.63	-1.05
LIG1	0	0.45	-0.74	-0.79	-0.39	-0.25	0	0.26	-0.24	-0.55	-0.96	-0.63	0	-0.06	-0.06	-0.27	-0.51	-0.52	0	0.66	0.83	0.16	0.21	-0.71
LIMK1	0	-0.02	-1.86	-1.91	-0.47	1.09	0	-0.63	-0.51	-0.98	-0.5	-1.05	0	-0.77	-0.77	-0.94	-1.43	-0.29	0	-1.1	-1.35	-2.04	-0.73	-0.91
LMBR1	0	0.03	-1.07	-1.06	-0.8	-0.95	0	-0.07	-0.36	-0.35	-0.67	-1.08	0	-0.39	-0.39	-0.6	-0.77	-1.16	0	0.56	-0.06	0.19	-0.8	-0.43
LMNB2	0	-0.33	-1.52	-1.52	-0.99	-1.81	0	-0.18	-0.08	-0.12	-0.51	-1.18	0	-0.1	-0.1	0	0.33	-0.22	0	0.34	-0.02	0.16	-0.13	-1.01
LRP8	0	0.33	-2.73	-2.54	-1.9	-2.01	0	-0.25	-0.71	-0.96	-1.05	-1.06	0	0.24	0.24	-0.29	-0.36	-0.97	0	0.26	-0.46	-0.4	-1.35	-1.51
LRRC14	0	0.31	-1.33	-1.32	-0.95	-1.27	0	0.51	0.78	1.17	1.49	0.56	0	0.73	0.73	0.94	1.27	1.06	0	0.5	0.53	1.04	0.68	-0.33
LTK	0	0.79	1.01	0.89	0.49	1.82	0	-0.61	-0.13	0.36	0.27	0.5	0	0.28	0.28	0.23	0.33	0.54	0	0.17	0.37	0.06	0.24	1.7
LYRM7	0	0.15	0.67	0.44	-0.35	0.57	0	0.06	0	-0.83	-0.94	0.09	0	-0.45	-0.45	-0.43	-1.19	-1.72	0	-0.18	-0.35	-0.8	-1.25	-0.69
LYST	0	-0.73	-0.61	0.11	1.11	-0.82	0	-0.04	0.34	1.22	1.24	1.13	0	-0.02	-0.02	0.01	1	0.95	0	-0.51	-1.15	-2.01	-2.31	-1.53
MAML2	0	2.11	1.27	1.05	0.55	2.35	0	0.33	0.15	0.61	0.89	1.16	0	0.28	0.28	0.96	0.63	1.13	0	0.86	0.19	0.3	-0.24	0.12
MAMLD1	0	-1.05	-0.97	-0.75	-1.04	0.54	0	0.08	0.02	0.18	1.28	0.98	0	0.45	0.45	0.69	1.19	1.44	0	0.63	0.55	0.67	0.56	1.07
MAN1A1	0	0.585	1.58	0.985	0.025	0.93	0	0.71	-0.355	-0.875	-1.05	-1.115	0	-0.28	-0.28	-0.195	-0.335	-0.255	0	0.755	-0.38	-0.29	-0.22	0.395
MAP1LC3B	0	1.88	1.62	1.79	0.21	2.12	0	0.51	0.63	0.93	1.11	1.44	0	0.42	0.42	0.76	1.09	1.26	0	1.22	1.14	1.85	2.16	3.75
MAP6D1	0	-0.46	-0.71	-0.06	-0.3	0.57	0	-0.56	-0.97	0.06	0.26	0.27	0	-0.65	-0.65	-1.32	-0.48	0.04	0	0.24	-0.55	0.33	0.37	1.16
MDM1	0	-1.04	-0.97	-0.98	-0.35	-1.46	0	-0.51	-0.65	-0.81	-1.71	-1.13	0	-0.05	-0.05	-0.45	-0.65	-1.62	0	-0.01	-0.9	-1	-1.6	-0.57
ME2	0	0.51	1.43	0.9	-0.05	1.15	0	0.52	0.6	-0.14	-1.18	-0.86	0	0.19	0.19	0.4	0	-0.72	0	0.93	0.13	-0.28	-0.73	-0.03
METAP1	0	1.29	1.95	1.23	-0.09	1.59	0	0.71	0.31	-0.19	-0.98	-0.72	0	-0.03	-0.03	-0.19	-0.13	-0.26	0	0.91	0.08	-0.31	-0.39	-0.1
METTL12	0	1.93	1.96	1.75	0.15	1.05	0	1.45	2.26	2.49	2.57	2.3	0	2.15	2.15	2.49	2.32	2	0	1.72	1.87	1.16	0.05	-0.95
MOBKL1B	0	0.34	1.33	0.87	0.06	1.04	0	0.36	0.4	0.12	-0.81	-0.86	0	0.23	0.23	0.55	0.7	0.09	0	1.3	0.26	0.92	0.67	0.94
MRPL3	0	-0.26	0.46	-0.11	-0.77	0.3	0	0.62	0.14	-0.32	-1.27	-1.02	0	0	0	-0.03	0.15	-0.56	0	0.71	0.07	-0.15	-0.56	-0.45
MTR	0	1.58	-0.15	-0.13	0.17	0.06	0	0.12	-0.08	-0.61	-1.39	-1.43	0	0.07	0.07	0.06	-0.35	-1.02	0	0.4	0.03	-0.37	-0.8	0.09
MYO5C	0	-1.37	-1.24	-0.96	-0.97	-0.88	0	-0.54	-0.64	-0.81	-1.09	-1.03	0	0.21	0.21	0	-0.64	-0.79	0	1.21	0.7	1.01	0.57	0.36
N4BP2	0	-2.32	-0.77	-1.06	1.03	-0.99	0	-0.73	-1.13	-0.77	0.57	0	0	-0.51	-0.51	-0.72	-0.62	0.34	0	-1.19	-1.24	-1.58	-0.48	-0.5
N4BP2L2	0	-1.41	-1.88	-1.65	0.02	-0.78	0	-0.46	-1.58	-3	-2.48	-0.14	0	-0.57	-0.57	-1.52	-2.31	-2.63	0	-0.4	-1.49	-2.1	-1.43	0.46
NAT6	0	1.51	1.41	1.59	0.82	1.72	0	0.12	0.48	1.23	1.77	1.63	0	0.35	0.35	0.46	1.39	1.89	0	0.54	1.29	1.98	2.09	1.98
NCBP1	0	0.05	-0.74	-0.85	-0.47	-1.14	0	0.38	0.1	-0.92	-1.54	-1.58	0	0.08	0.08	-0.04	-0.56	-1.56	0	-0.09	-0.43	-1.58	-2.21	-1.71
NCOA3	0	-0.3	-1.53	-1.4	0.1	-1.67	0	-0.85	-0.96	-0.18	0.64	0.09	0	-0.6	-0.6	-0.74	-0.55	0.26	0	-1.79	-1.84	-1.82	-0.55	-1.36
NCOA5	0	-0.37	-1.59	-1.2	-1.01	-0.26	0	-0.19	-0.44	-1.02	-1.09	-0.18	0	-0.14	-0.14	-0.41	-1.23	-1.05	0	-0.55	-0.82	-1.48	-1.07	-0.67
NEK4	0	-0.97	-0.76	-0.32	0.41	-1.32	0	0.04	-0.05	-0.57	-1.07	-0.93	0	0.26	0.26	0.11	-0.15	-0.97	0	0.52	-0.21	0.17	-0.71	0.36
NFE2L3	0	-0.86	0.95	0.36	-0.65	0.52	0	0.18	-0.19	-0.82	-0.63	-0.18	0	-0.1	-0.1	-0.32	-0.9	-0.53	0	1.24	-0.12	0.15	0.03	0.83
NFX1	0	1.67	-0.14	-0.23	-0.29	0.6	0	0.03	-0.24	-1.02	-1.03	0.1	0	-0.28	-0.28	-0.67	-1.49	-1.03	0	-0.44	-0.76	-1.64	-1.45	-0.89
NGFRAP1	0	-0.5	0.53	0.78	0.42	0.17	0	-0.37	1.1	0.82	0.03	0.44	0	-1.59	-1.59	-0.7	-0.27	-0.62	0	1.25	0.91	2.66	0.43	1.37
NMD3	0	-0.09	1.6	1.1	-0.25	1.29	0	0.62	-0.06	-0.39	-0.65	-0.73	0	-0.26	-0.26	-0.47	-0.68	-0.65	0	0.55	-0.78	-0.65	-0.58	0.08
NMNAT1	0	1.09	0.52	0.48	0.6	0.48	0	0.13	0.44	0.97	1.24	1.24	0	-0.05	-0.05	0.19	0.17	0.73	0	-0.64	-0.15	-0.02	0.25	0.57
NOC3L	0	-0.64	-0.91	-1.08	-0.61	-0.95	0	0.08	-0.21	-1.27	-1.13	-0.65	0	0.04	0.04	-0.07	-1.32	-1.45	0	-0.31	-1.24	-1.65	-1.84	-1.56
NOLC1	0	1.17	-0.8	-1.87	-2.34	-0.88	0	0.19	-0.04	-0.63	-1.11	-1.28	0	-0.25	-0.25	-0.28	-0.68	-1.05	0	0.92	0.11	-0.31	-1.02	-2.13
NR2C1	0	0.19	0.46	0.98	1.06	0.47	0	-0.02	0.09	0.43	0.77	1.11	0	-0.21	-0.21	-0.06	-0.4	-0.08	0	0.47	0.47	0.88	0.67	1.02
NRN1L	0	-0.19	-0.41	-0.19	0	0.68	0	0.5	1.07	1.58	1.33	1.01	0	0.87	0.87	1.17	1.2	1.07	0	1.31	1.82	2.48	1.6	2.36
NSUN2	0	1.65	-0.88	-1.02	-0.62	-0.06	0	-0.14	-0.56	-1.26	-1.48	-0.88	0	-0.35	-0.35	-0.49	-1.26	-1.23	0	0.34	-0.34	-0.93	-0.91	-0.71
NUDCD1	0	-0.15	0.8	0.64	0.68	-0.37	0	0.02	0.59	1.19	1.68	0.56	0	0.34	0.34	0.34	1.04	0.95	0	-0.2	-0.34	0.7	-0.22	-0.75
NUP107	0	-1.06	-1.2	-1.2	-0.09	-1.8	0	-0.12	-0.43	-1.19	-1.76	-1.49	0	-0.05	-0.05	-0.19	-0.32	-1.15	0	0.38	-0.29	-0.33	-1.13	-0.69
NUP160	0	2.47	1.41	0.99	0.17	1.09	0	0.63	0.26	-0.29	-0.49	-1.14	0	-0.1	-0.1	-0.03	-0.34	-0.17	0	0.07	-0.54	-1.01	-0.51	-1.11
NUP43	0	1.32	0.73	0.45	-0.01	1.07	0	0.43	0.36	-0.09	-0.62	-0.69	0	0.05	0.05	-0.06	-0.38	-0.96	0	-0.08	-0.07	-1.39	-1.75	-0.52
NUTF2	0	1.02	0.35	0.42	0.16	0.85	0	0.19	0.76	1.44	1.56	2.23	0	0.62	0.62	0.69	1.09	1.24	0	0.41	1.14	1.53	1.57	1.11
ODF2L	0	-1.01	0.08	0.56	1.02	-0.22	0	0	-0.39	-1.3	-0.48	-0.21	0	0.06	0.06	-0.27	-0.9	-0.06	0	-0.26	-1.28	-1.43	-0.43	-0.55
OIP5	0	-1.16	-1.32	-0.75	0	-1.43	0	-0.04	-0.3	-1.5	-1.61	-0.85	0	-0.14	-0.14	-0.42	-1.18	-1.77	0	0.11	-0.52	-1.08	-0.92	-0.47
OR7E24	0	0.06	0.95	0.88	1.13	0.01	0	0.09	0.57	1.01	1.01	0.99	0	0.47	0.47	0.68	1.28	1.07	0	0.49	0.75	1.42	0.94	1.18
OTUD4	0	-0.51	-0.8	-1.08	0.06	-0.73	0	-1.32	-1.1	-0.96	0.34	-0.22	0	-1.22	-1.22	-1.4	-2.07	0.03	0	-2.3	-2.41	-2.32	0.39	-2.93
OXNAD1	0	-0.7	0.1	0	0.33	-0.36	0	-0.25	-0.71	-1.12	-0.9	-0.58	0	0.01	0.01	-0.36	-1.18	-1.4	0	-0.15	-0.95	-1.44	-1.53	-1.08
PABPC1L	0	1.55	0.72	0.85	0.73	1.78	0	0.3	0.26	0.83	1.04	1.47	0	0.16	0.16	0.2	0.74	1.12	0	0.14	0.73	1.13	1.39	2.46
PAICS	0	0.95	1.68	1.39	-1.47	1.27	0	0.22	0.27	0.06	-0.67	-1.56	0	-0.39	-0.39	-0.32	-0.47	0.01	0	0.15	0.39	-0.07	-0.33	-1.91
PAQR6	0	1.81	0.59	0.83	0.23	2.11	0	0.29	0.22	0.85	1.34	1.5	0	0.4	0.4	0.51	0.66	0.94	0	1.16	1.07	1.42	1.59	2.56
PCBP1	0	1.09	0.62	0.28	-0.49	1.49	0	0.53	0.41	-0.35	-0.66	-0.52	0	-0.59	-0.59	-0.35	-0.44	-0.65	0	-0.2	-0.26	-1.2	-0.73	-0.24
PCCB	0	0.58	0.55	0.11	-0.67	0.02	0	0.54	0.29	-0.08	-0.83	-1.35	0	0.04	0.04	0.16	-0.23	-0.32	0	-0.25	-0.07	-0.93	-1.27	-1.37
PCNT	0	-1.57	-3.45	-2.88	-0.28	-3.01	0	-0.99	-1.25	-0.77	-0.19	-0.8	0	-0.6	-0.6	-0.6	-0.97	0.44	0	-1.56	-1.7	-1.44	0.71	-1.45
PDE12	0	-0.46	-0.65	-1.1	-1.29	-0.38	0	-0.31	-0.42	-0.62	-1.23	-0.91	0	-0.71	-0.71	-1.12	-1.04	-1.17	0	0.09	-0.69	-1.31	-0.87	-0.42
PDS5B	0	-0.16	0.88	0.76	0.36	-0.07	0	-0.03	-0.15	-0.83	-1.04	-0.88	0	0.25	0.25	0.05	-0.75	-0.92	0	1.14	0.05	0.59	0.57	0.64
PER2	0	0.07	-1.24	-1.28	-0.73	-0.51	0	-1.29	-0.7	-0.63	-0.23	-0.52	0	-0.91	-0.91	-1.14	-1.32	-0.53	0	-1.22	-0.77	-1.24	0.16	-1.05
PERP	0	-2.43	-1.88	-1.3	-1.39	-0.52	0	0.6	0.51	0.84	0.9	1.55	0	0.46	0.46	0.43	0.94	0.73	0	0.18	0.43	1.49	0.66	1.12
PGM1	0	2.23	1.21	0.97	-0.73	0.87	0	0.37	0.37	0.09	-0.05	-1.3	0	0.18	0.18	0.22	0.19	-0.23	0	0.19	0.02	-0.89	-0.78	-0.7
PGRMC1	0	0.54	1.82	1.59	-0.15	1.09	0	0.12	-0.14	-0.25	-0.66	-1.15	0	-0.15	-0.15	0.02	0.2	-0.43	0	1.01	0.19	0.37	-0.31	-0.25
PHF8	0	0.825	-0.545	-0.535	-0.305	-0.465	0	-0.48	-0.535	-0.57	-0.365	-0.345	0	-0.325	-0.325	-0.685	-1.12	-1.21	0	-0.625	-0.6	-1.11	-0.965	-0.71
PIGN	0	-0.66	0.68	0.49	-0.34	0.35	0	0.02	-0.23	-0.44	-0.81	-1.24	0	-0.1	-0.1	-0.01	0.18	-0.34	0	0.69	-0.06	0.04	-0.58	0.16
PIGW	0	0.73	0.45	-0.3	-1.14	0.27	0	0.39	0.42	0.26	-0.4	-0.8	0	-0.06	-0.06	-0.31	0.04	-0.34	0	1.52	0.17	0.31	-0.03	-0.93
PIK3CB	0	1.49	1.15	1.1	-0.36	1.16	0	0.22	-0.37	-0.95	-0.93	-0.86	0	-0.16	-0.16	-0.36	-1.14	-0.57	0	0.66	-0.36	-0.32	-0.26	0.46
PLAC2	0	-1.72	-2.16	-1.6	-1.28	-0.88	0	-0.61	-0.03	1.78	1.96	1.21	0	-0.53	-0.53	-0.65	0.73	1.29	0	0.6	0.78	2.35	1.86	1.01
PLD1	0	-0.77	-0.55	-0.49	0.52	-0.95	0	-0.27	0.12	-0.61	-0.71	-1.2	0	1.2	1.2	1.32	1.21	0.04	0	-0.54	-1.05	-0.66	-0.29	1.63
PML	0	-0.22	-1.63	-1.56	-1.32	-0.93	0	-0.5	-0.43	-0.84	-1.06	-0.81	0	-0.05	-0.05	-0.28	-0.87	-0.78	0	-0.88	-0.77	-1.38	-0.76	-1.72
PMPCA	0	0.7	-0.96	-1.21	-0.99	0.02	0	-0.23	-0.12	-0.9	-1.22	-0.7	0	0.02	0.02	0.2	-0.65	-0.87	0	-0.68	-0.44	-1.37	-0.8	-1.28
PMS2L2	0	0.095	-0.505	-0.35	-0.1	0.725	0	-0.38	-0.015	-0.08	0.38	0.77	0	-0.53	-0.53	-0.31	-0.085	0.765	0	-0.59	0.09	-0.19	0.5	-0.325
PNO1	0	-0.75	-0.71	-1.09	-0.94	-0.52	0	0.18	-0.23	-0.56	-0.82	-1.31	0	0.01	0.01	-0.18	-0.7	-1.13	0	0.37	-0.43	-0.76	-0.84	-1.33
POLR3B	0	0.66	-0.48	-0.64	-0.71	-0.4	0	-0.11	-0.36	-1.17	-1.02	-0.47	0	-0.19	-0.19	-0.71	-1.69	-0.74	0	-0.15	-0.44	-0.84	-0.68	-1.05
POM121	0	1.58	0.43	0.52	-0.12	0.7	0	0.18	0.65	1.52	1.27	0.32	0	0.18	0.18	0.67	1.64	1.95	0	1.46	1.86	2.76	2.46	2.13
PPARGC1B	0	0.15	-2.85	-3	-2.49	-1.71	0	-0.38	-0.72	-0.53	-0.77	-1.02	0	-0.23	-0.23	-1.19	-0.93	-1.52	0	0.5	-0.31	-0.37	-0.77	-1.2
PPIAL4A	0	0.8	2.53	2.11	0.36	1.94	0	0.78	0.37	0.15	-0.6	-0.64	0	0.27	0.27	0.41	0.64	-0.2	0	0.87	1.01	0.43	-0.21	0.29
PPIAL4B	0	0.8	2.53	2.11	0.36	1.94	0	0.78	0.37	0.15	-0.6	-0.64	0	0.27	0.27	0.41	0.64	-0.2	0	0.87	1.01	0.43	-0.21	0.29
PPIAL4C	0	0.8	2.53	2.11	0.36	1.94	0	0.78	0.37	0.15	-0.6	-0.64	0	0.27	0.27	0.41	0.64	-0.2	0	0.87	1.01	0.43	-0.21	0.29
PPIAL4E	0	0.8	2.53	2.11	0.36	1.94	0	0.78	0.37	0.15	-0.6	-0.64	0	0.27	0.27	0.41	0.64	-0.2	0	0.87	1.01	0.43	-0.21	0.29
PPIAL4G	0	0.8	2.53	2.11	0.36	1.94	0	0.78	0.37	0.15	-0.6	-0.64	0	0.27	0.27	0.41	0.64	-0.2	0	0.87	1.01	0.43	-0.21	0.29
PPP1CC	0	0.63	1.77	1.16	-0.14	0.93	0	0.72	-0.05	-0.14	-1.29	-2.36	0	-0.27	-0.27	-0.26	-0.17	-0.67	0	0.69	-0.09	-0.37	-0.63	-1.33
PPP4R2	0	-0.87	0.51	-0.05	-0.69	0.12	0	0.24	0.01	-0.39	-0.93	-1.12	0	-0.14	-0.14	-0.32	-0.39	-1	0	1.58	0.19	1.15	0.42	0.4
PRKCI	0	-0.85	-1.06	-0.47	0.72	-1.29	0	-0.3	-0.51	-1.03	-0.63	-0.54	0	-0.58	-0.58	-0.73	-1.76	-0.98	0	-1.73	-1.75	-2.75	-1.52	-1.87
PRPF8	0	0.89	-1.98	-2.22	-2.72	-0.43	0	-0.23	0.16	-0.29	-0.77	-1.78	0	-0.12	-0.12	-0.04	-0.35	-0.17	0	-0.25	0.44	-0.79	-0.59	-1.13
PSCA	0	1.67	1.78	1.99	1.05	2.47	0	-0.32	-0.13	-0.12	0.7	0.1	0	0.63	0.63	0.48	0.93	0.73	0	-0.16	-0.09	0.49	0.49	1.64
PSEN2	0	-0.31	-1.33	-1.47	-0.59	-0.17	0	-0.27	-0.45	-0.96	-1.09	-0.71	0	0.23	0.23	0.13	-0.28	-1.37	0	-0.12	-0.19	-1.09	-1.66	-0.45
PSMD12	0	-1.23	-0.65	-0.68	-0.59	-1.3	0	-0.24	-0.6	-0.92	-1.5	-1.66	0	-0.17	-0.17	-0.51	-0.85	-1.29	0	0.53	-0.09	-0.6	-1.05	-1.5
RAB8B	0	-1.92	-1.17	-1.43	-0.85	-2.02	0	-0.24	-0.42	-0.43	-1	-1.42	0	-0.25	-0.25	-0.47	-0.56	-1.34	0	-0.13	-0.49	-0.36	-0.78	0.48
RAD18	0	-1.18	-0.83	-0.09	0.16	-1.57	0	-0.17	-0.26	-1.16	-0.62	-0.02	0	0	0	-0.42	-1.41	-1.7	0	0.15	-0.55	-1.17	-1.07	-0.99
RAD54B	0	-0.91	-0.75	-0.89	-0.34	-1.81	0	0.2	-0.17	-0.24	-0.4	-0.84	0	0.1	0.1	0.05	-0.05	-0.36	0	-0.37	-0.7	-0.49	-1.12	-1.51
RAE1	0	2.29	1.66	1.74	0.94	1.23	0	0.52	0.84	1.21	2.08	1.22	0	0.51	0.51	0.6	1.51	1.69	0	0.86	0.69	1.18	0.76	0.9
RALB	0	-0.97	0.56	0.26	0.48	0.32	0	-0.14	-0.25	-0.43	-0.5	-1.14	0	-0.47	-0.47	-0.38	-0.35	-0.07	0	0.09	-1.03	-0.53	-0.09	-0.06
RANBP2	0	-0.945	0.01	0.145	1.05	-0.065	0	-0.43	-0.665	-0.43	0.665	0.055	0	-0.675	-0.675	-0.78	-1.16	-0.4	0	-1.55	-1.505	-1.83	-1.365	-1.615
RAP2B	0	-0.37	-0.13	0.14	0.32	-0.77	0	0.15	0.26	1.11	0.77	0.1	0	0.07	0.07	0.05	1.09	0.87	0	-0.19	-0.37	0.88	0.42	0.84
RBM27	0	-3.3	-1.85	-2.48	0.36	-2.31	0	-0.81	-1.03	-0.66	0.82	-0.43	0	-1.16	-1.16	-1.28	-1.37	-0.49	0	-2.13	-1.9	-1.96	-0.57	-2.22
REPS2	0	-1.65	-1.66	-2.06	-0.98	-1.64	0	-0.29	-0.11	-0.2	0.14	0.79	0	-0.19	-0.19	-0.36	-0.14	-0.2	0	0.17	0.22	-0.01	-0.49	-1.44
RFC3	0	0.79	1.6	1.28	-0.1	0.31	0	0.65	0.53	-0.19	-0.49	-0.74	0	-0.04	-0.04	0.02	-0.34	-0.57	0	0.93	0.47	0.06	-0.36	-0.76
RGPD3	0	-0.81	0.21	0.5	1.25	0.16	0	-0.36	-0.63	-0.34	0.77	0.24	0	-0.9	-0.9	-1.04	-1.37	-0.49	0	-1.49	-1.42	-1.37	-1.3	-1.48
RGPD4	0	-0.81	0.21	0.5	1.25	0.16	0	-0.36	-0.63	-0.34	0.77	0.24	0	-0.9	-0.9	-1.04	-1.37	-0.49	0	-1.49	-1.42	-1.37	-1.3	-1.48
RGPD5	0	-0.81	0.21	0.5	1.25	0.16	0	-0.36	-0.63	-0.34	0.77	0.24	0	-0.9	-0.9	-1.04	-1.37	-0.49	0	-1.49	-1.42	-1.37	-1.3	-1.48
RGPD6	0	-0.81	0.21	0.5	1.25	0.16	0	-0.36	-0.63	-0.34	0.77	0.24	0	-0.9	-0.9	-1.04	-1.37	-0.49	0	-1.49	-1.42	-1.37	-1.3	-1.48
RGPD7	0	-0.81	0.21	0.5	1.25	0.16	0	-0.36	-0.63	-0.34	0.77	0.24	0	-0.9	-0.9	-1.04	-1.37	-0.49	0	-1.49	-1.42	-1.37	-1.3	-1.48
RGPD8	0	-0.81	0.21	0.5	1.25	0.16	0	-0.36	-0.63	-0.34	0.77	0.24	0	-0.9	-0.9	-1.04	-1.37	-0.49	0	-1.49	-1.42	-1.37	-1.3	-1.48
RGS16	0	-0.08	-0.43	-1.19	-0.76	0.35	0	-1.96	-0.24	0.37	0.45	0.38	0	0.35	0.35	0.6	0.96	1.46	0	-0.45	-0.35	-0.78	-0.98	-1.61
RNF138	0	-0.72	0.96	0.35	-1.2	0.53	0	-0.09	-0.33	-0.42	-0.83	-1.44	0	-0.44	-0.44	-0.68	-0.03	-0.35	0	0.94	-0.57	-0.44	-0.41	-0.4
RNF141	0	-1.05	-0.85	-0.31	0.09	-1.04	0	0.63	0.01	0.65	1.05	1.07	0	0.22	0.22	0.12	0.51	0.53	0	0.48	0.31	1.46	1.06	1.36
RPL22	0	0.41	1.78	1.68	0.59	1.79	0	0.64	0.84	1.21	1.06	1.47	0	0.45	0.45	0.67	1.14	1.09	0	1.53	1	1.87	1.59	1.57
RPL22P11	0	0.41	1.78	1.68	0.59	1.79	0	0.64	0.84	1.21	1.06	1.47	0	0.45	0.45	0.67	1.14	1.09	0	1.53	1	1.87	1.59	1.57
RPL31	0	-0.35	0.75	0.96	0.85	0.55	0	0.45	0.6	1.43	2.23	2.15	0	0.42	0.42	0.52	0.97	0.77	0	0.72	0.92	1.7	0.99	0.79
RPL31P17	0	-0.35	0.75	0.96	0.85	0.55	0	0.45	0.6	1.43	2.23	2.15	0	0.42	0.42	0.52	0.97	0.77	0	0.72	0.92	1.7	0.99	0.79
RPL31P49	0	-0.35	0.75	0.96	0.85	0.55	0	0.45	0.6	1.43	2.23	2.15	0	0.42	0.42	0.52	0.97	0.77	0	0.72	0.92	1.7	0.99	0.79
RPS14	0	-0.59	0.66	0.73	1.04	0.34	0	0.24	0.54	1.5	1.29	1.1	0	0.36	0.36	0.62	1.4	1.29	0	0.77	0.84	2.23	1.63	0.46
RPS15A	0	1.87	1.9	2.1	1.39	2.92	0	0.69	1.12	1.72	1.55	1.67	0	0.93	0.93	1.05	2	2.16	0	1.03	1.41	1.34	0.98	0.8
RPS15AP11	0	1.87	1.9	2.1	1.39	2.92	0	0.69	1.12	1.72	1.55	1.67	0	0.93	0.93	1.05	2	2.16	0	1.03	1.41	1.34	0.98	0.8
RPS15AP12	0	1.87	1.9	2.1	1.39	2.92	0	0.69	1.12	1.72	1.55	1.67	0	0.93	0.93	1.05	2	2.16	0	1.03	1.41	1.34	0.98	0.8
RPS15AP17	0	1.87	1.9	2.1	1.39	2.92	0	0.69	1.12	1.72	1.55	1.67	0	0.93	0.93	1.05	2	2.16	0	1.03	1.41	1.34	0.98	0.8
RPS15AP19	0	1.87	1.9	2.1	1.39	2.92	0	0.69	1.12	1.72	1.55	1.67	0	0.93	0.93	1.05	2	2.16	0	1.03	1.41	1.34	0.98	0.8
RPS15AP24	0	1.87	1.9	2.1	1.39	2.92	0	0.69	1.12	1.72	1.55	1.67	0	0.93	0.93	1.05	2	2.16	0	1.03	1.41	1.34	0.98	0.8
RRM2	0	2.765	1.11	0.67	-0.985	0.415	0	0.215	0.05	-0.68	-0.99	-0.62	0	-0.24	-0.24	-0.215	-0.3	-0.255	0	1.09	0.425	-0.315	-0.44	-1.94
RRM2B	0	-0.03	0.85	1.05	0.79	0.35	0	-0.07	0	0.11	0.93	0.94	0	0	0	0.13	0.56	1.2	0	1.28	0.97	2.24	1.8	1.75
RRP15	0	-1.68	-2.1	-2.1	-1.36	-1.39	0	0.09	-0.4	-0.92	-1.14	-1.06	0	-0.2	-0.2	-0.39	-1.31	-1.83	0	0.17	-0.28	-0.74	-1.26	-1.46
SAR1B	0	-1.37	-0.56	-0.62	-0.2	-1.23	0	-0.21	-0.27	-0.64	-1	-1.14	0	0.03	0.03	-0.05	-0.65	-1.2	0	-0.39	-0.5	-0.77	-1.47	-0.82
SAT1	0	0.32	1.64	2.14	1.73	1.28	0	0.74	0.69	1.29	1.68	2.06	0	0.32	0.32	0.58	1.02	1.09	0	0.58	0.51	1.47	1.38	2.33
SCFD2	0	0.39	-0.12	-0.66	-1.45	0	0	-0.06	-0.16	-0.36	-0.93	-1.12	0	0.16	0.16	0.04	-1.14	-1.5	0	-0.24	-0.57	-1.71	-2.25	-1.84
SCRN1	0	-1.72	-1.53	-1.67	-1.95	-0.52	0	0.17	0.57	1.37	0.91	0.27	0	0.38	0.38	0.19	1.11	0.53	0	0.77	0.94	2.35	1.39	0.81
SEC22C	0	1.99	1.51	1.44	0.46	1.07	0	0.72	0.55	0.97	1.5	1.47	0	0.22	0.22	0.32	0.79	1.11	0	0.51	0.23	0.57	0.62	1.33
SEC23IP	0	0.6	-0.74	-0.72	-0.515	-0.245	0	0.115	-0.325	-1.305	-1.395	-1.045	0	-0.1	-0.1	-0.265	-1.48	-1.72	0	-0.06	-1.03	-1.74	-1.915	-0.98
SEH1L	0	-0.83	-1.02	-1.27	-0.81	-0.78	0	-0.31	-0.59	-1.08	-1.15	-1.06	0	0.02	0.02	0.01	-0.19	-0.86	0	0.27	-0.2	-0.35	-1.25	-1.06
SERF2	0	1.25	1.64	1.74	1	2.16	0	0.61	0.62	0.95	1.8	2.15	0	0.67	0.67	0.77	1.14	1.13	0	0.54	0.76	1.03	0.54	1.61
SETD2	0	-1.02	-2.35	-2.58	0.16	-1.56	0	-1.05	-0.97	-0.81	-0.05	-0.57	0	-1	-1	-1	-1.44	0.22	0	-2.21	-2.6	-2.55	0.29	-2.45
SFRS1	0	0.52	-0.19	-0.42	-0.61	0.01	0	0.105	-0.225	-1.095	-2	-1.655	0	-0.055	-0.055	0.025	-0.365	-1.225	0	0.86	-0.46	-0.135	-0.92	-0.785
SFRS2B	0	1.25	1.3	0.99	-0.1	1.46	0	0	-0.55	-1.3	-1.39	-0.64	0	-0.36	-0.36	-0.82	-1.07	-1.22	0	0.24	-0.71	-1.07	-1.33	0.51
SFRS6	0	-0.64	-1.305	-0.875	-0.525	-0.495	0	-0.455	-1.02	-1.845	-2.415	-1.455	0	-0.295	-0.295	-0.705	-1.555	-2.315	0	0.16	-0.445	-1.415	-1.675	0.3
SFRS7	0	-0.68	-1.61	-1.13	-0.41	-0.77	0	-0.01	0.03	-1.09	-1.42	-0.6	0	-0.07	-0.07	-0.04	-1.39	-1.35	0	-0.09	-0.21	-1.98	-1.73	-1.53
SIPA1L3	0	-2.55	-3.54	-3.13	-2.03	-1.28	0	-0.94	-1.06	-0.92	-1.49	-1.63	0	-0.33	-0.33	-0.35	-0.93	-1.14	0	0.8	-0.19	0.32	0.01	1.22
SKI	0	-1.89	-4.18	-4.22	-2.67	-2.7	0	-0.94	-1.1	-0.8	0.57	-0.24	0	-0.75	-0.75	-1.22	-0.4	0.42	0	-0.71	-0.14	-0.74	-0.35	0.83
SLC12A4	0	0.74	-0.73	-0.54	-0.7	-0.01	0	-1.08	-0.69	-0.39	-0.25	-0.55	0	-0.2	-0.2	-0.36	-0.57	-0.1	0	-0.54	-0.37	-0.99	-0.63	-1.05
SLC14A1	0	0.2	0.2	0.32	0.4	-0.7	0	-0.1	0.07	-0.21	0.27	1.4	0	1.09	1.09	0.96	0.74	0.19	0	1.05	0.77	1.24	0.11	0.77
SLC1A4	0	1.92	0.42	0.37	0.13	1.26	0	-0.62	0.02	-0.07	0.36	0.72	0	-0.14	-0.14	-0.07	0.76	1.01	0	0.43	1.11	2.5	3.17	3.73
SLC25A36	0	0.81	0.86	1.03	0.52	0.81	0	0.63	1	0.96	1	1	0	0.45	0.45	0.85	0.85	0.6	0	0.76	0.66	1.08	0.41	0.69
SLC38A10	0	-0.55	-2.81	-2.52	-1.56	-1.06	0	-0.24	-0.31	-1.02	-1.28	-0.23	0	-0.1	-0.1	-0.26	-0.64	-0.38	0	-0.42	-0.31	-0.87	-0.26	0.27
SLC39A10	0	0.18	2.2	2.26	1.33	1.88	0	0.01	-0.16	-0.71	-1.01	-1.26	0	-0.18	-0.18	-0.48	-0.85	-1.33	0	0.5	-0.56	-0.2	-0.12	0
SLC41A1	0	1.53	-1.01	-0.8	-1	-0.21	0	-0.22	-0.51	-1.23	-0.7	-0.63	0	-0.09	-0.09	-0.52	-0.89	-1.14	0	0.03	-0.57	-1.42	-1.55	-0.9
SLC6A13	0	0.24	0.8	1.82	2.09	0.05	0	0.25	1.42	1.64	1.68	0.64	0	0.57	0.57	1.09	2.05	2.36	0	0.6	0.72	2.28	2.12	1.88
SLC7A6OS	0	0.76	-0.6	-0.19	0.16	-0.65	0	0.08	0.5	1.22	1.1	0.89	0	0.31	0.31	0.41	1.16	0.92	0	1.02	0.86	1.79	1.3	1.55
SMPD3	0	-0.59	-1.51	-1.54	-0.74	-0.78	0	0.01	0.01	-0.21	-0.7	-1.07	0	1	1	0.83	0.73	0.1	0	0.9	0.46	0.74	0.37	2
SMYD2	0	-0.77	0.26	0.03	-0.07	-0.42	0	0.05	-0.15	-0.53	-0.9	-1.31	0	0.04	0.04	0.12	-0.01	-0.31	0	0.09	-0.21	-0.59	-1.41	-0.56
SNORD29	0	1.46	0.21	0.12	-0.68	0.45	0	0.25	0.01	-0.21	-0.82	-0.74	0	-0.44	-0.44	-0.34	-0.83	-0.49	0	1.01	0.23	0.41	0.01	-1.06
SNORD30	0	1.46	0.21	0.12	-0.68	0.45	0	0.25	0.01	-0.21	-0.82	-0.74	0	-0.44	-0.44	-0.34	-0.83	-0.49	0	1.01	0.23	0.41	0.01	-1.06
SNORD31	0	1.46	0.21	0.12	-0.68	0.45	0	0.25	0.01	-0.21	-0.82	-0.74	0	-0.44	-0.44	-0.34	-0.83	-0.49	0	1.01	0.23	0.41	0.01	-1.06
SNRNP40	0	-0.32	0.52	0.1	-0.7	0.13	0	-0.09	-0.17	-0.61	-1.57	-1.55	0	0.09	0.09	0.18	-0.07	-0.76	0	0.81	0.51	0.61	-0.19	0.01
SNUPN	0	-0.87	-1.26	-1.04	-0.1	-0.74	0	-0.27	-0.51	-1.27	-1.36	-0.94	0	-0.1	-0.1	-0.32	-0.94	-1.2	0	-0.51	-0.97	-1.1	-1.08	-0.01
SOAT1	0	0.37	1.3	0.64	-0.54	0.7	0	0.27	0.04	-0.27	-0.58	-1.01	0	-0.29	-0.29	-0.18	-0.49	-0.74	0	0.44	-0.48	-0.45	-0.47	-0.94
SPC25	0	-2.16	-2.62	-1.9	-0.49	-2.93	0	-0.39	-1.08	-2.95	-3.54	-1.54	0	-0.02	-0.02	-0.37	-1.45	-2.65	0	-0.34	-0.63	-2.23	-2.2	-1.69
SPNS2	0	-2.66	-4.71	-4.8	-3.45	-4.09	0	-0.4	-0.06	-0.58	-1.62	-2.38	0	0.2	0.2	-0.21	-0.48	-2.2	0	0.46	-0.61	-0.53	-0.82	-1.04
SPSB3	0	1.08	0.8	0.78	0.68	1.29	0	0.34	0.72	1.32	1.75	1.87	0	0.57	0.57	0.7	1.31	1.32	0	0.41	0.65	1.49	1.87	1.99
STAG3L2	0	1.57	1.06	0.59	0.72	1.64	0	-0.23	-0.32	-0.04	0.3	0.94	0	-0.17	-0.17	-0.41	-0.1	0.82	0	0.13	-0.15	-0.03	0.71	1.88
STAT1	0	1.34	1.99	1.55	0.26	2.04	0	0.34	0.09	-0.57	-1.4	-1.07	0	-0.08	-0.08	0.02	-0.53	-1.06	0	0.74	-0.07	-0.42	-0.41	0.59
STK17A	0	0.33	1.79	1.35	0.995	1.125	0	0.19	0.56	1.095	1.355	1.035	0	0.295	0.295	0.85	2.11	2.25	0	0.305	0.175	1.325	1.29	2.2
SUPT16H	0	1.43	0.83	0.55	-0.22	0.95	0	0.13	0.01	-0.66	-1.17	-0.94	0	-0.46	-0.46	-0.21	-0.28	-0.65	0	1.03	0.45	0.35	0.46	0.39
SUPT16HP	0	1.43	0.83	0.55	-0.22	0.95	0	0.13	0.01	-0.66	-1.17	-0.94	0	-0.46	-0.46	-0.21	-0.28	-0.65	0	1.03	0.45	0.35	0.46	0.39
TASP1	0	0.41	0.44	0.33	-0.08	0.92	0	0.42	0.14	-0.65	-0.77	-0.1	0	0.08	0.08	-0.11	-0.74	-1.09	0	0.6	0.03	-0.86	-1.01	0.17
TBX19	0	1.11	1.11	1.38	0.64	1.09	0	0.14	0.86	1.88	2.22	1.25	0	0.68	0.68	1.29	2.12	1.63	0	0.63	0.76	1.64	1.31	0.75
TCEA1	0	-0.93	0.36	-0.12	0.36	-0.24	0	-0.41	-0.42	-0.66	-0.72	-1.7	0	-0.45	-0.45	-0.42	-0.52	-0.27	0	0.11	-1.01	-0.34	0.17	0.43
TCEA1P2	0	-0.93	0.36	-0.12	0.36	-0.24	0	-0.41	-0.42	-0.66	-0.72	-1.7	0	-0.45	-0.45	-0.42	-0.52	-0.27	0	0.11	-1.01	-0.34	0.17	0.43
TCEB3	0	0.12	-1.59	-1.73	-1.14	-0.72	0	-0.44	-0.39	-0.82	-1.21	-1.18	0	-0.28	-0.28	-0.86	-1.69	-1.63	0	-0.15	-0.17	-0.97	-0.92	-1.26
TCF3	0	1.115	-0.915	-1.325	-0.79	-0.32	0	0.53	0.07	-0.385	-0.815	-2	0	-0.125	-0.125	-0.255	-0.38	-1.03	0	1.06	0.245	-0.125	-0.985	-0.56
TCTEX1D2	0	-1.23	-0.48	-0.3	0.71	-0.53	0	0.01	0.21	0.43	0.62	1.1	0	0.13	0.13	0.38	0.54	0.48	0	0.21	-0.14	0.68	1.07	1.77
TECPR1	0	1.41	-1.24	-1.29	-0.1	-0.03	0	-0.46	-0.36	-0.2	0.46	0.97	0	-0.37	-0.37	-0.39	-0.78	-0.04	0	-1.1	-1.04	-1.42	-0.26	0.07
THOC1	0	-0.1	0.94	0.69	0.1	0.49	0	0.44	0.3	-0.32	-0.57	-0.15	0	-0.22	-0.22	-0.3	-0.58	-0.71	0	0.99	-0.18	-0.04	-0.55	-0.03
THOC4	0	0.05	0.22	-0.44	-1.29	-0.68	0	0.16	0.24	0.19	-0.99	-1.13	0	0.04	0.04	-0.12	0.04	-0.67	0	0.44	0.6	0.03	-0.43	-0.58
THSD1	0	1.37	0.31	0.63	0.58	0.12	0	0.04	0.12	0.59	1.01	1.05	0	0.36	0.36	0.49	0.7	0.59	0	0.63	0.05	0.78	0.88	1.13
THSD1P	0	1.37	0.31	0.63	0.58	0.12	0	0.04	0.12	0.59	1.01	1.05	0	0.36	0.36	0.49	0.7	0.59	0	0.63	0.05	0.78	0.88	1.13
TIFA	0	1.07	1.34	1.32	0.31	0.54	0	0.26	1.01	1.27	1.16	0.68	0	0.36	0.36	0.65	0.81	0.68	0	0.17	0.37	1.12	0.69	-0.23
TMPO	0	-1.18	-0.39	-0.51	-0.12	-1.15	0	-0.19	-0.57	-1.28	-0.94	-0.85	0	-0.37	-0.37	-0.65	-1.49	-1.36	0	0.13	-0.59	-1.08	-0.94	-1.29
TNFRSF10B	0	1.21	0.21	-0.05	-0.16	0.7	0	-0.14	0.1	0.95	0.68	0.56	0	-0.64	-0.64	-0.73	0.27	0.23	0	1.84	1.76	2.82	2.32	2.38
TOP1	0	1.03	0.89	0.42	-0.3	0.91	0	-0.06	-0.32	-0.97	-1.4	-1.29	0	-0.34	-0.34	-0.16	-0.71	-1.16	0	0.29	-1.07	-1.39	-1.06	-0.66
TOP1MT	0	0.17	-0.88	-1.16	-0.45	-1.16	0	-0.03	0.01	-0.18	-0.65	-1.04	0	-0.2	-0.2	-0.2	-0.28	-0.99	0	0.16	-0.23	-0.62	-1.07	-1.64
TP53TG1	0	-0.77	0.59	1.09	1.67	-0.48	0	0.07	0.29	0.6	1.06	1.49	0	0.19	0.19	0.17	0.8	0.83	0	0.31	0.41	1.05	1	1.78
TRIB1	0	2.4	2.04	2.11	1.99	2.34	0	0.43	0.71	1.03	1.24	1.61	0	0.97	0.97	1.76	2.24	2	0	1.69	2.67	3.24	3.67	2.87
TRIM11	0	-1.62	-1.61	-2.03	-0.56	-0.67	0	-1.02	-1.19	-0.95	-0.16	-0.55	0	-1.62	-1.62	-1.63	-1.83	-0.46	0	-1.83	-1.39	-1.63	0.03	-1.85
TRIP12	0	0.69	0.05	-0.38	-0.78	0.02	0	0.55	0.44	-0.08	-0.8	-0.26	0	-0.44	-0.44	-0.48	-0.74	-0.81	0	0.77	-0.29	-0.22	0	0.43
TRMT6	0	-1.11	-0.99	-0.74	-0.73	-0.21	0	-0.35	-0.63	-1.37	-1.47	-1.08	0	-0.67	-0.67	-1.13	-1.83	-1.37	0	0.24	-0.89	-1.33	-0.39	0.02
TRNAU1AP	0	0.16	0.66	0.78	1.15	0.35	0	0.09	0.43	1.39	1.44	1.01	0	0.19	0.19	0.38	1.61	1.79	0	-0.08	-0.09	0.91	0.74	0.65
TSGA10	0	-0.34	0.92	1.64	1.62	1.12	0	0.08	0.04	0.78	1.2	0.99	0	-0.57	-0.57	-0.43	0.09	0.71	0	0.01	0.08	0.87	1.14	1.57
TTC25	0	-1.54	-0.81	-0.35	-0.02	-1.47	0	-0.16	0.07	0.7	1.12	1.16	0	0.4	0.4	0.49	1.45	1.16	0	0.67	0.81	1.98	1.58	2.44
TTF2	0	1.53	1.26	1	0.01	0.45	0	0.19	0.08	-0.81	-0.88	0.1	0	-0.03	-0.03	-0.16	-1.39	-1.09	0	0.31	0.12	-1.05	-1.18	-0.76
TUBA1A	0	1.15	0.12	-0.07	-0.52	-0.8	0	-0.67	-0.31	-0.76	-1.41	-1.28	0	-0.52	-0.52	-0.48	-0.52	-0.54	0	0.31	-0.23	-0.91	-0.64	-0.98
TUBA4B	0	1.65	-1.56	-2.01	-2.29	-1.38	0	-0.35	-0.26	-1.09	-1.06	-1.27	0	-0.3	-0.3	-0.39	-1.3	-1.04	0	-0.67	-0.86	-1.51	-1.04	-1.29
TWSG1	0	-0.53	0.67	0.6	0.16	0.16	0	0.38	0.01	-0.05	-1.02	-1.09	0	0.11	0.11	0.07	0.36	-0.43	0	0.73	-0.36	-0.18	-0.16	-0.16
UBE2N	0	-0.26	0.51	0.2	-0.59	0.33	0	0.45	-0.01	-0.58	-0.68	-1.05	0	-0.06	-0.06	-0.24	-0.53	-0.82	0	0.13	0.11	-0.58	-0.93	-0.95
UBE2NL	0	-0.22	0.74	0.32	-0.6	0.09	0	0.16	-0.08	-0.44	-1.1	-1.35	0	0.03	0.03	-0.19	-0.18	-0.92	0	0.43	0.08	-0.29	-0.77	-0.73
UBE2T	0	-0.2	-0.17	-0.09	0.19	-0.96	0	0.07	-0.38	-0.67	-0.55	-1.03	0	-0.16	-0.16	-0.32	-0.69	-0.44	0	-0.52	-0.18	-0.13	-0.74	-1.23
UBQLN1	0	0.46	-0.32	-0.51	-0.91	-0.56	0	0.32	0.15	-0.42	-0.82	-0.71	0	0.24	0.24	0.29	-0.34	-0.89	0	0.22	-0.12	-0.17	-0.61	-1.12
UBR5	0	1.72	1.07	0.64	-0.18	0.83	0	0.32	-0.07	-0.34	-1.05	-1.37	0	-0.15	-0.15	-0.07	-0.6	-0.93	0	0.71	-0.56	-0.31	-0.49	-0.44
UBTF	0	0.37	-0.66	-0.72	-0.77	0.83	0	-0.23	-0.25	-0.81	-1.19	-0.73	0	-0.45	-0.45	-0.62	-1.18	-1.07	0	-0.18	-0.38	-1.85	-1.5	-1.43
UTP11L	0	-0.04	-0.24	-0.2	-0.41	0.74	0	-0.44	-0.18	-1.07	-1.03	-0.44	0	-0.43	-0.43	-0.54	-1.11	-1.37	0	0.59	0.6	-0.23	-0.54	-0.12
UVRAG	0	0.7	-0.04	-0.05	-0.63	0.33	0	-0.17	-0.43	-0.98	-1.38	-0.99	0	-0.36	-0.36	-0.48	-1.02	-0.93	0	0.43	0.01	-0.7	-0.55	0.24
VDAC1LP	0	0.98	1.25	0.7	-0.52	0.96	0	0.19	0.16	-0.13	-0.47	-1.09	0	-0.24	-0.24	0.11	-0.06	-0.07	0	0.5	0.18	-0.1	-0.17	-1.16
VRK1	0	-1.23	-0.68	-0.3	0.09	-1.27	0	0.19	-0.21	-0.85	-0.87	-0.59	0	-0.12	-0.12	-0.2	-0.53	-1.02	0	0.45	0.09	0.13	-0.71	-0.31
VRK2	0	-1.05	-1.13	-0.82	-0.19	-1.33	0	-0.04	0.03	-0.52	-1.14	-0.22	0	0.19	0.19	-0.12	-0.44	-1.08	0	0.22	-0.22	-0.81	-1.23	-0.14
VWCE	0	-3.17	-3.39	-3.04	-2.69	-2.87	0	0.26	0.7	1.74	1.65	1.03	0	0.71	0.71	1.27	1.72	2.15	0	0.46	1.41	2.66	2.95	2.08
WASF2	0	-1.3	-1.46	-1.64	0.34	-1.54	0	-1.25	-1.41	-0.74	0.85	-0.61	0	-0.86	-0.86	-0.96	-0.68	0.18	0	-2.3	-1.29	-1.77	-0.21	-0.87
WASF4	0	-1.3	-1.46	-1.64	0.34	-1.54	0	-1.25	-1.41	-0.74	0.85	-0.61	0	-0.86	-0.86	-0.96	-0.68	0.18	0	-2.3	-1.29	-1.77	-0.21	-0.87
WBSCR22	0	-0.58	-0.57	-0.87	-1.12	-0.51	0	0.03	0.05	-0.17	-0.79	-1.07	0	0.05	0.05	0.13	-0.09	-0.31	0	0.56	0.48	0.2	0.16	-0.77
WDHD1	0	-0.73	-0.66	-0.54	-0.35	-1.39	0	0.32	-0.03	-0.3	-0.12	-1.09	0	0.09	0.09	0.01	-0.73	-1.44	0	0.25	-0.12	-0.28	-0.83	-1.89
WDR55	0	1.69	1.03	0.95	0.59	0.93	0	0.52	1.16	1.11	1.45	1.17	0	0.65	0.65	1.06	1.65	1.78	0	0.91	1.26	1.1	1.41	1.29
WDR78	0	0.1	2.35	2.48	2.33	1.81	0	0.3	0.88	1.91	2.04	1.86	0	0.16	0.16	0.53	1.17	1.47	0	0.08	0.72	1.71	1.78	2.39
WHAMM	0	1.59	0.82	0.8	0.51	0.95	0	0.18	0.72	1.11	0.85	0.3	0	0.62	0.62	0.99	1.19	0.36	0	0.61	0.84	0.99	0.55	1.25
WIPI2	0	1.95	1.75	1.7	1.42	1.74	0	0.02	0.7	1.29	1.38	0.89	0	0.16	0.16	0.4	1.23	1.33	0	0.13	0.76	1.28	1.34	1.18
XPOTP1	0	0.92	1.18	0.72	-0.76	0.66	0	0.73	0.85	0.42	-0.01	-0.24	0	-0.21	-0.21	0.09	0.2	-0.04	0	0.9	0.12	1.14	1.08	1.13
ZBTB7A	0	-1.73	-1.96	-2.02	-0.43	-1.17	0	-1.02	-0.96	-0.78	-0.25	-0.42	0	-0.85	-0.85	-0.68	-0.5	0.37	0	-1.54	-1.13	-1.21	0.38	-0.79
ZC3H12C	0	-1.95	-1.41	-1.01	-0.78	-1.79	0	0.09	0.58	0.4	0.63	1.01	0	-0.41	-0.41	-0.53	0.76	1.52	0	0.85	1.09	2.06	1.11	0.39
ZKSCAN1	0	2.24	1.74	1.5	0.92	2.15	0	0.32	0.46	0.6	1.68	1.82	0	-0.04	-0.04	-0.2	-0.11	1.03	0	-0.51	-0.27	-1.27	-0.88	-0.46
ZMYND12	0	0.23	1.93	2.59	1.94	1.62	0	0.43	0.47	0.98	1.18	1.13	0	0.16	0.16	0.48	0.5	1.19	0	0.01	0.13	0.83	1.11	1.38
ZNF146	0	-0.77	0.72	0.13	0.28	0.44	0	-0.14	-0.3	-0.14	-1.15	-1.14	0	-0.54	-0.54	-0.88	-0.53	-0.92	0	0.37	-0.75	0.11	-0.28	0.61
ZNF613	0	-0.91	0.36	0.66	0.8	0.25	0	-0.52	-0.37	0.03	0.84	0.77	0	0.71	0.71	0.63	0.7	-0.3	0	1.19	0.41	1.3	0.15	1.05
ZNF688	0	0.06	1.53	1.43	1.49	0.49	0	0.16	0.57	0.94	1.31	0.65	0	0.39	0.39	0.72	1.25	1.05	0	0.24	0.15	0.93	1.38	1.64
ZNF720	0	-1.64	-1.05	-0.97	0.41	-0.97	0	0.54	-0.06	-0.7	-1.36	-0.23	0	-0.23	-0.23	-0.45	-1.24	-1.34	0	-1.03	-1.5	-1.96	-0.89	-0.79
ZNF783	0	3.11	0.5	0.35	-0.54	1.92	0	0.67	0.72	1.01	1.72	2.18	0	0.41	0.41	0.46	0.53	0.67	0	0.89	0.91	1.1	0.9	1.49
ZNF845	0	-1.16	-0.19	0.11	0.42	-0.09	0	-0.27	0.23	0.46	0.43	0.8	0	1.07	1.07	1.02	0.75	-0.16	0	1.43	1.13	0.81	0.45	0.56
ZNF862	0	1.6	-0.2	0.09	0.59	0.23	0	0.22	0.46	1.29	1.39	0.98	0	0.14	0.14	0.28	1.16	1.41	0	-0.38	-0.18	0.15	0.53	1.46
